# Supplementary material for: Face masks to prevent transmission of respiratory infections: Systematic review and meta-analysis of randomized controlled trials on face mask use
Source: PLoS One. 2022 Dec 1;17(12):e0271517. doi: 10.1371/journal.pone.0271517 (PMC9714953; doi:10.1371/journal.pone.0271517)
Supplement: S1 Table — (ZIP) [file pone.0271517.s007.zip › Table S1_Plos_ONE_Facemask_RCT.xlsx]

## Sheet: Supplementary Table 1 Descript
Article	Year(s)	Setting	Location	Total number of individuals	Number of individuals in an intervention and control arms		Age	Randomization level	Follow-up time	Randomization level (cluster/individual)	Intervention type	Type of mask	Other interventions, or intervention features	Disease and/or index case definition	Compliance variables		Measures only wearer protection	Includes education as a component either in mask arm or in the control arm	Has randomized sequence for assigning individuals or clusters	Main finding	Authors' conclusion
					Intervention Arm	Control Arm									Compliance in treatment	Control
Abaluck et al., 2021	2020–2021	Community	Bangladesh, India	Total N = 342,183.	- Number of individuals in the face mask intervention arm 178,322.	- Number of individuals in the control arm 163,861.	Adults over 18 years.	Villages	At 5- and 9-week follow-ups surveyed all reachable participants about COVID-19-related symptoms. Blood samples collected at 10- to 12-week follow-ups. Long-term data on mask-wearing behavior 20-27 weeks after the launch of intervention.	Cluster	Household mask distribution with communication about the value of mask-wearing, mask promotion and in-person reminders at mosques, markets, and other public places, and role-modeling by public officials and community leaders.	Surgical mask or cloth mask.	Sub-sample analysis of asking people to make a verbal commitment, creating opportunities for social signaling, text messages, and providing village-level incentives to increase mask-wearing.	Symptomatic seroprevalence of SARS-CoV-2. WHO defined COVID-19 symptoms or probable cases with an epidemiological link.	Proper face mask wearing was 42.3% in treatment villages.	Proper face mask wearing was 13.3% in control villages.	No. - Randomization at village level allows source control to impact the number of infections.	No education as part of randomization.	Stratified villages based on geographic location and available case data, and then selected one treatment and one con- trol village from each pair	COVID-19 like symptoms were reduced by 11.6%. Particially surgical masks were effective in reducing symptomatic seroprevalence. Adjusted prevalence ratio = 0.91 [0.82, 1.00]. For adults 60+ years in villages where surgical masks were distributed adjusted prevalence ratio = 0.65 [0.45, 0.85].	Mask distribution and promotion was a scalable and effective method to reduce symptomatic SARS-CoV-2 infections.
Abdin et al., 2005	2004	Pilgrims, community	Saudi Arabia	Total N = 995. - This study reported only adjusted odds value estimates.	- 257 individuals in a health education arm receiving a free face mask. - 292 individuals in a health education arm for face mask use but who did not receive s free face mask.	- 446 individuals in the control arm.	Mean age of men 35.3 years (SD ±11.72). Mean age of women 34.7 years (SD ± 13.71).	Tents and hamlas were categorized in groups based on their proximity to Jamarat.	9 days + one week followup for symptoms.	Cluster	Group 1: face mask health education message leaflets with free face masks. Group 2: face mask health education message leaflets. Group 3: control group were not provided with either health education or face mask.	Unknown	- Effect of health education for use of face mask.	At least one of the constitutional symptoms: fever, headache, myalgia Along with one of the local symptoms: runny nose, sneezing, throat pain, cough with or without Sputum, difficulty in breathing Symptoms by self-report questionnaire.	81.3 % in the health education + face mask intervention group complied with face-mask usage.	33.6% in the control group used face masks.	Randomized at level of hamlas and therefore also includes source control.	Health education was provided with mask. Education alone without a mask.	Divided into categories based on hamlas and then randomly into three intervention groups. Method of dividing into categories and randomization not outlined.	No association between compliance with face mask wearing and developing ARI (OR 0.97, 95% CI 0.73-1.28).	The authors do not provide conclusion for the trial.
Aelami et al., 2015	2012	Pilgrims, community	Saudi Arabia	Total N = 664.	- 306 individuals in the intervention arm	- 358 individuals in the control arm.	Unknown.	Unknown	Unknown.	Individual	Education on personal hygiene including a hygienic package containing and alcohol-based handrub (gel or spray), surgical masks, soap, paper handkerchiefs, and user instructions. The control group did not receive any intervention.	Surgical mask.	-	Influenza-like illness defined as the presence of at least two of the following: fever, cough, and sore throat.	-	-	Yes.	Mask group received education on personal hygiene.	Method of randomization is unclear.	ILI was detected in 52% in the intervention arm and 55.3% in the control arm.	Hygienic education, together with the provision of a health package including surgical masks, paper handkerchiefs, soap, and a handrub can prevent ILI among pilgrims.
Aiello et al., 2010	2006–2007	University residence halls	Michigan, USA	Total N = 1,150.	- Face mask arm: N = 663 - Face mask and hand hygiene arm: N = 316	- Control arm: N = 487.	Adults over 18 years. Mean age 18.7 years, SD = 0.8.	University residence halls	6 weeks.	Cluster	- Face mask - Face mask with hand hygiene - Control group with no face mask - All participants received basic hand hygiene education through video and at the study web site.	Medical procedure masks with ear loops (TECNOL procedure masks; Kimberly-Clark).	- All participants received alcohol-based hand sanitizer (portable 2 oz squeeze bottle; 8 oz pump). - All participants received basic hand hygiene education and cough etiquette through an email video link and the study Web site. - Separate facemask and hand hygiene group intervention: Written materials detailing appropriate hand sanitizer and mask use. - Mask and hand hygiene group: Resealable pl…	ILI was defined as presence of cough and at least 1 constitutional symptom - fever/feverishness, chills, or body aches. - Phone contact with the nursing staff to assess for ILI symptoms. - During scheduled participant visits, study nurses ascertained date of illness onset, temperature, use of antipyretics, and reported symptoms (cough, feverishness, chills, body aches, headache, nasal congestion,…	- Mask only group wore their mask 3.92 hours per day versus 2.99 hours per day in the mask and hand hygiene group. - Mask only group washed their hands 8.18 times per dayversus 6.11 times per day in the mask and hand hygiene group. - On average, the mask only group washed their hands for 23.15 seconds per day versus 20.65 seconds per day in the mask and hand hygiene group.	- The control group washed their hands on average 8.75 times per day. Mask and hand hygiene group washed their hands significantly fewer times per day than the control group from weeks 2 through 4 only.	Cluster randomization likely captures also source control.	All participants received email and video of hand hygiene and cough etiquette.	Randomized by blindly selecting a ticket with the name of each recidence hall.	- Reductions in ILI during weeks 4–6 in the mask and hand hygiene group ranged from 35% (confidence interval [CI], 9%–53%) to 51% (CI, 13%–73%), after adjusting for vaccination and other covariates. - Face mask use alone associated with lower ILI in raw model but not with adjusted estimates. - Cumulative analyses were not significant.	Face masks and hand hygiene may reduce respiratory illnesses in shared living settings and mitigate the impact of the influenza A(H1N1) pandemic.
Aiello et al., 2012	2006–2007 and 2007–2008	University residence halls	Michigan, USA	Total N = 7 residence halls, N = 1,437 participants.	- Face mask arm: N = 741 - Face mask and hand hygiene arm: N = 349	- Control arm: N = 370.	Adults at least 18 years of age. Mean age 18.95 years SD = 0.9.	University residence halls	6 weeks.	Cluster	- Face mask intervention arm: Weekly packets of mask supplies. Plastic bags for storage and daily disposal. - The control arm did not receive any intervention.	TECNOLTM procedure masks, Kimberly-Clark, Roswell GA	- Facemask and hand hygiene intervention arm: 2 oz squeeze bottle, 8 oz pump bottle with 62% ethyl alcohol in a gel base and weekly packets of mask supplies.	Symotoms of ILI - Presence of cough and at least one or more of - Fever/feverishness, chills, or body aches - Contact information of clinical research staff for illness assessment - Clinical research staff recorded the date of illness onset, body temperature, use of anti-pyretics, and reported symptoms. Laboratory-confirmed influenza in a subset - Throat swab specimens were tested for influenza A…	- Face mask and hand hygiene group wore their mask, on average, 5.08 hours per day, mask only group (5.04 hours per day). - No significant difference in mask use between the two interventions was observed throughout the study. - Face mask and hand hygiene group reported an average use of hand sanitizer 4.49 times per day. - Mask only group reported an average use of hand sanitizer 1.29 times per …	- Controls did not use face masks - Control group reported use of hand sanitizer 1.51 times per day.	Cluster randomization likely captures also source control.	Educational video on proper hand hygiene and proper use of face mask was provided.	Randomized sequence used and randomized by recidence house.	- Study demonstrated a significant association between the combined use of face masks and hand hygiene, and substantial reduction in ILI. - Reduction in the rate of ILI was observed in weeks 3 through 6. - Cumulative results were not statistically significant.	Face masks and hand hygiene combined may reduce the rate of ILI and confirmed influenza in community setting. Non-pharmaceutical measures should be recommended in crowded settings at the start of an influenza pandemic.
Alfelali et al., 2020	2013, 2014, 2015	Pilgrims, community	Saudi Arabia	Total N = 318 tents and 7,687 participants.	- 149 tents, 3,864 individuals of which 3,199 in analysis	- 169 tents, 3,823 individuals of which 3139 in analysis	Adults over 18 years 18 - 95 years median 34 years and mean 37 years.	A tent	4 days.	Cluster	- Intervention arm: a face mask. - Verbal and printed instructions, demonstration of appropriate face mask usage. - Control arm: no face masks.	Face mask arm received with 50 surgical facemasks, 3M™ Standard Tie-On surgical mask, Cat No: 1816.	- Facemask and hand hygiene intervention arm: 2 oz squeeze bottle, 8 oz pump bottle with 62% ethyl alcohol in a gel base and weekly packets of mask supplies.	Symptoms: - Respiratory symptoms were recorded daily. - Fever plus one respiratory symptom, or two or more respiratory symptoms without fever Pilgrims from participating countries staying in their respective tents. - Age over 18 years. - The participant should be able to provide signed informed consent. Excluded - Age < 18 years. - Participation in another clinical trial investigating a medical i…	24.7 % reported daily use of face mask. 20.9 % did not use face mask.	14.3% reported daily face mask use.	Cluster randomization likely captures also source control.	No education.	Randomized by coin tossing by an individual who was not part of the research team.	No conclusive evidence on facemask efficacy most likely due to poor adherence to protocol.	Failed to provide definitive evidence for the effectiveness of facemasks during the Hajj, likely due to poor compliance with facemask use.
Barasheed et al., 2014	2011	Pilgrims, community	Mina, Saudi Arabia	Total N = 22 tents and 164 participants.	- Face mask intervention arm:12 tents, 75 individuals, and 38 index cases.	- Control arm included 10 tents; 89 individuals, and 27 index cases.	Age over ≥ 15 Age median in control arm 41.6 (range 17-72) Age median in mask arm 48 (range 19-80).	Tents	Subjects with reported ILI and the tent contacts were folllowed for up to 5 days recorded symptoms.	Cluster	- Face mask for index case with ILI and contact individuals in the treatment group. - No mask for individuals in the control group but general education on hygiene was provided.	Plain surgical facemask: 3MTM Standard Tie-On Surgical Mask, Cat No: 1816	-	ILI was defined as subjective (or proven) fever plus one respiratory symptom Dry or productive cough, runny nose, sore throat, shortness of breath - cases: Those reporting new onset of ILI - contacts: pilgrims who shared the same tent and slept in an adjacent bed within 2 meters to cases	76% of the individuals in the treatment group used masks.	12% of the individuals in the control group used masks.	No. Design includes source control.	Advice on mask use was provided to the mask group and written information was provided.	Randomized at tent level by independent study coordinator who was not an investigator.	Less contacts became symptomatic in the treatmeng group compared to the control group tents (31% versus 53%, p= 0.04).	A large trial to assess the effectiveness of facemasks use at Hajj is feasible.
Bundgaard et al., 2020	2020	Community	Denmark	Total N = 6,024.	- 3,030 individuals were assigned to recommendation for mask wearing - 2,392 completed the study.	- 2,994 individuals were assigned to control arm. - 2,470 completed the study	Individuals over 18 years of age.	Individuals	1 month.	Individual	Individuals allocated to treatment group were instructed to wear a mask when outside the home during the next month.	Mask group was provided 50 three-layer, disposable, surgical face masks with ear loops (TYPE II EN 14683 [Abena]; filtration rate, 98%; made in China)	- No current or prior symptoms or diagnosis of COVID-19 - Reported being outside the home among others for at least 3 hours per day and who did not wear masks during their daily work	COVID-19 infection: -If symptoms of illness occurred the study participants collected a oropharyngeal/nasal swab. -Positive laboratory test for COVID-19 was considered an infection.	-	- Based on the lowest adherence reported in the mask group during follow-up, 46% of participants wore the mask as recommended, 47% predominantly as recommended, and 7% not as recommended.	Yes, measures wearer protection.	Instructional videos and guidelines for mask wearing and to change the mask if outside more than 8 hours, and follow-up emails to follow COVID-19 recommendations.	Randomly assigned 1:1 to control and mask arm using a computer algorithm.	- The between-group difference was -0.3 percentage point (95% CI, -1.2 to 0.4 percentage point; P= 0.38) (odds ratio, 0.82 [CI, 0.54 to 1.23]; P= 0.33). - Multiple imputation accounting for loss to follow-up yielded similar results. - Although the difference observed was not statistically significant, the 95% CIs are compatible with a 46% reduction to a 23% increase in infection.	The surcigal mask recommendation masks to supplement other public health measures did not reduce the SARS-CoV-2 infection rate among wearers by more than 50% in a community with modest infection rates, some degree of social distancing, and uncommon general mask use.
Canini et al., 2010	2008–2009	Household	Ile de France, Aquitaine and Franche-Comte, France	Total N = 105 households and 306 contacts.	- Number of individuals in the face mask intervention arm 148.	- Number of individuals in the control arm 158.	Over 5 years of age Mean age in mask arm 25 SD 16 years Mean age in control arm 28 SD 16 years.	Household stratified according to age of the index patient: under or over 15 years.	7 days, 5 days active intervention.	Cluster	- Only index case had facemask. - No mask in controls.	- Surgery masks with earloops, 3 plys, anti fog for adults and children over 10 years old. - Children face maks for children 5-10 years old.	-	Symptoms lasting less than 48 hours, combining temperature over 37.8C and cough, and a positive rapid test for influenza A. - Index case needed to be aged over 5 years old - The index patient had to be a priori the first and unique illness case in the household and be affiliated to the French national health insurance. - Exclusion criteria: Index case had asthma or chronic obstructive pulmonary d…	-	Compliance Reported low compliance The index patients reported wearing a total of 11 masks during 4 days with an average use of 2 masks per day and a duration of use of 3.7 hours a day.	No, measures source control in family members.	No education but the index case was instructed to sleep in their own room.	Randomized sequence by computer program.	Findings did not suggest that face masks could prevent transmission of influenza in households.	The lack of statistical power prevents us to draw a formal conclusion as to exclude that face masks could nevertheless have a substantial effect.
Cowling et al, 2008	2007	Household	Hong Kong	Total N = 944 index subjects were assessed for eligibility.	- Facemask 35 households, received intervention: 22 households, 65 contacts. Analyzed: 21 households and 61 contacts. - Hand hygiene, 36 households. received intervention: 32 households, 92 contacts. Analyzed: 30 households and 84 contacts.	- Control 127 households, received intervention: 74 households, 213 contacts. - Analyzed: 71 households and 205 contacts.	Index patient age range from 2 years to over 50 years old. Household contact ages ranged from 0 to over 50 years old.	Household.	At home visits on day 3, 6 and 9 with day 9 being the final day.	Cluster	Face mask for individuals in treatment arm. No mask for individuals in control arm. In the control arm, households received education about the importance of a healthy diet and lifestyle, both in terms of illness prevention (for household contacts) and symptom alleviation (for the index).	Surgical mask.	Households in the face mask arm received the control intervention plus education about the potential efficacy of masks in reducing disease spread to household contacts if all parties wear masks.	Fever 38'C, cough, sore throat, coryza, headache, malaise, chills, fatigue - Residents aged at least 2 years - Reporting at least two symptoms of ILI - Living in a household with at least two other individuals - No reported ILI symptoms in the preceding 14 days	Over 25% household contacts in the face mask group did not wear a surgical mask at all. Adherence to the face mask intervention was higher in the index subjects.	Over 25% of the index cases in the control and hand hygiene intervention arms reported wearing masks at home of their own accord.	No, measures source control in family members.	Yes, education in mask and in control arm about healthy diet and lifestyle for alleviating symptoms and disease prevention in contacts and for index patient.	Randomized into treatment and control arm by biostatistician using a random number generator in R software.	- No significant differences between intervention arms - The secondary attack ratios were lower than anticipated	Conclusions unclear. Lessons learnt from this pilot will be implemented in the main study.
Cowling et al. 2009	2008	Household	Hong Kong	Total N = 407 households and 1,015 contacts.	- Randomized: Facemask and hand hygiene137 households. - Received intervention 1046 households and 340 contacts. - Analyzed: 83 households and 258 contacts. - Randomized: Hand hygiene 136 households. - Received intervention hand hygiene arm: 106 households and 329 contacts. - Analyzed: 85 households and 257 contacts.	- Randomized: Control 134 households households. - Received intervention control arm: 112 households and 346 contacts. - 91 households and 279 contacts.	Median age 10 in control arm Median age 10 in face mask arm.	Household.	6 days.	Cluster	- Mask and hand hygiene: education and demonstration on mask use, 50 surgical facemasks Techol the lite one (Kimberly-Clark), 75 pediatric masks	Surgical facemasks Techol the lite one (Kimberly-Clark), and pediatric masks	- Controls: education on healthy diet and lifestyle - Hand hygiene group: instructions, liquid handsoap and hand sanitizer	Persons who reported at least 2 symptoms of acute respiratory illness - Temperature higher or equal to 37.8C, cough, headache, sore thorat or myalgia - Had symptom onset within 49 hours - Lived in a household with at least two other people - None of whom had reported acute respiratory illness in the preceding 14 days. - Clinical definition for index case: Fever plus cough or sore throat.	- Intervention groups reported higher adherence to the interventions than the control group. - 50% of index patients in the facemask plus handhygiene group reported regular use of a surgical mask during follow-up. - Facemask adherence among household contacts was lower. - Adherence to the hand hygiene intervention seemed low compared with rates recommended in health care settings but was similar …	Some contamination between treatment and control groups was observed, because both interventions were practiced to some degree in the control group.	No, measures source control in family members.	Lifestyle education in control arm. Mask arm received information about efficacy of face masks and demonstration about face mask use.	Randomly assigned 1:1 to control and mask arm using a computer algorithm by a biostatistician.	- No associaton in the total analysis - Significant reduction in RT-PCR confirmed infections where the intervention was applied within 36 hours of sympton onset	- Hand hygiene and facemasks can reduce influenza virus transmission if impelemented early after symptom onset in an index patients. - Due to problems with adherence, effects in the study may tend toward a lower bound on the effects. - Authors highlight ways to improve adherence for future studies.
Jacobs et al., 2010	2008	Healthcare workers	Tokyo, Japan	Total N = 33, one dropped out.	- 17 in the face mask intervention arm.	- 15 in the control arm.	Mean age in mask arm 35 SD = 14 Mean age in control arm 36 SD = 9.6.	Hospitals by job category: nurses, doctors, and comedical personnel.	77 days.	Individual	- Face mask for the individuals in the treatment arm. - Individuals in the control arm refrained from using a face mask unless required to do so as a part of their job duties.	- Surgical mask MA-3 (Ozu Sangyo, Tokyo, Japan)	-	Mofidied scale to determine illness - 8 symptoms of infection on a 4-point scale (0, none; 1, mild; 2, moderate; 3, severe; for fever: 0, absent; 1, present). - Criterion for infection was a 2-day total symptom score greater than 14 (modified Jackson criteria). - Exclusion criteria: self identification of conditions predisposing to infections or taking antibiotics	Compliance was 84.3% in the treatment group. Subjects’ face mask wearing was controlled only in the hospital. Behavior outside of the hospital was not measured nor was frequency of replacing face masks.	Subjects in the no mask group refrained from wearing a face mask while on hospital property unless required to do so as part of their job duties (eg, surgical nurse in the operating room).	Yes	No educational component.	Block randomization within their job categories.	- Of the 8 symptoms recorded daily, subjects in the mask group were significantly more likely to experience headache during the study period. Subjects living with children were more likely to have high cold severity scores.	Face mask use in health care workers did not demonstrate to provide benefit in terms of cold symptoms or getting colds. A larger study is needed to definitively establish noninferiority of no mask use.
Larson et al., 2010	2006–2008	Household	New York, USA	Total N = 509 households, 2,788 participants.	- Facemask and hand hygiene intervention arm: N = 201 households, 938 individuals (19 households dropped) - Hand sanitizer intervention arm: N = 205 households, 946 individuals (21 households dropped)	- Control (education) arm: N = 211 households, 904 individuals (26 households dropped)	The majority of index cases were adults over 18 years of age. Age range of household contacts ranged from 0 to over 65 years.	Household.	19 months.	Cluster	-Face mask and hand sanitizer intervention: Procedure Face Masks for adults and children, Kimberly- Clark, Roswell, Georgia. Instructions for use for the caretaker and the ill person to wear masks.	Procedure Face Masks (regular surgical masks, not National Institute for Occupational Safety and Health certified N95 respirators)	- Hand sanitizer group: educational materials and hand sanitizer: Purell®, Johnson & Johnson, Morris Plains, New Jersey in large (8- and 4-ounce) and small (1-ounce) containers.	Infection based on symptoms - Six symptoms reported at least twice per week: rhinorrhea (runny nose), sore throat, cough, muscle aches, fever, and headache. When an ILI was reported, an alert was electronically sent to the project staff, who immediately contacted the reporting household. A member of the research team was then deployed to make a home visit within 24 to 48 hours to obtain a sample …	- Authors report that compliance to mask use was poor. 50% of individuals in the mask group reported using mask within 48h of disease onset. - Those who used masks at all reported a mean of two masks per day or ILI episode - Range: in cases from no mask use at all to nine masks per episode	-	Measures also source control in families.	Educational component in control arm, in hand hygiene arm and in face mask arm.	Randomized into education, hand sanitizer and education and into facemask and education group. Method of randomization not available.	- Statistically significant association with facemask preventing respiratory infections after adjusting for baseline variables. -Despite the fact that compliance with mask wearing was poor, mask wearing as well as increased crowding, lower education levels of caretakers, and index cases 0–5 years of age (compared with adults) were associated with significantly lower secondary transmission rates (…	There was no detectable additional benefit of hand sanitizer or face masks over targeted education on overall rates of URIs, but mask wearing was associated with reduced secondary transmission and should be encouraged during outbreak situations.
MacIntyre et al., 2009	2006, 2007	Household	Sydney, Australia	Total N = 143 households and 286 exposed adults.	- Surgical mask; 47 families and 94 adult contacts. - P2 mask; 46 families and 92 contacts. - Index patients were children.	- Total N = 143 households and 286 exposed adults. - Control; 50 families and 100 adult contacts (2 excluded).	Index case is a child between 0-15 years. Contacts were aged 15 years and older.	Household.	5 days. If a participant had developed respiratory disease symptoms at follow-up, a home visit was conducted on the same day and the participant was swabbed and tested for respiratory viruses. Symptomatic participants were then followed up daily for 2 weeks.	Cluster	- Face mask for intervention arm. - No masks for individuals in control arm.	- Surgical masks - Non–fit tested P2 masks	Analysis of different mask types.	Index child had fever (temperature >37.8oC) and either a cough or sore throat - The household contained >2 adults >16 years of age and 1 child 0–15 years of age - The child was the first and only person to become ill in the family in the previous 2 weeks - Adult caregivers consented to participate in the study - Index child was not admitted to the hospital ILI in the household contact - The prese…	Compliance - 38% of the surgical mask users used the mask most or all of the time - 46% of the P2 mask group using most or all of the time - Other participants were wearing face masks rarely or never Adherence dropped to 31% and 25% by day 5 of mask use	-	Yes, adults in families with sick child or index patient.	No educational component.	Randomization by computerized randomization process including both surgical and P2 masks.	- The intention-to-treat analysis showed no difference between arms. - <50% of participants were adherent with mask use - Adherent mask users had a significant reduction in the risk for clinical infection	Masks may play an important role in reducing transmission.
MacIntyre et al., 2015	2011	Healthcare workers	Hanoi, Vietnam	Total N = 1,607 healthcare workers in 15 hospitals.	N = 1,149 in treatment arm with cloth or medical face mask control. - cloth mask (N=569). - medical mask (N=580).	- Control arm (N=458)	Over 18 years of age. Mean 36, CI(35.6 to 37.3).	Cluster randomized at the level of hospital wards.	4+1 weeks 4 weeks of intervention, 1 week non-wearing for development of respiratory symptoms.	Cluster	Cluster randomized study Intervention arms: medical masks, cloth masks or a control group (usual practice, which included mask wearing). Participants used the mask on every shift for 4 consecutive weeks.	- Cloth mask: Cloth mask was provided - Medical mask: Medical mask was provided	Analysis of different mask types.	Clinical respiratory illness (CRI) - Defined as two or more respiratory symptoms or one respiratory symptom and a systemic symptom Influenza-like illness (ILI) defined as fever ≥38°C plus one respiratory symptom and Laboratory-confirmed viral respiratory infection. Compliance with mask use - Using the mask during the shift for 70% or more of work shift hours. - Participants were categorised as co…	Compliance with mask wearing more than 70% of the working houra - 56.6% of medical mask group - 56.8% of the clotch mask	- 23.6% of the control group	Whole wards were randomized and in such there may be source control also from other workers in the same ward.	Written instructions how to clean cloth masks.	Computer program (Epi info V.6) was used to generate randomization allocation.	- The rate of ILI was higher in the cloth masks arm compared with the control and medical mask group	The data from this study provide some reassurance about medical masks, and are the first data to show potential clinical efficacy of medical masks. In the interest of providing safe, low-cost options in low income countries. There is scope for research into more effectively designed cloth masks.
MacIntyre et al., 2016	2013–2014	Household	Beijing, China	Total N = 245 index cases and 597 contacts.	- Treatment arm with face mask use index patients N = 123, contacts in face mask arm N = 302.	- Control arm with no intervention. Index patients N = 122, contacts in control arm N = 295.	All index cases were adults over 18 years of age. No information on contact age and families include also children. Mask arm: Age mean 40.2 CI (37.6 to 42.8), control arm: 39.7 CI (37.3 to 42.0).	Household.	7 days.	Cluster	- Face mask for the individuals in the intervention arm. - Control arm: no mask.	Surgical mask 3M 1817	-	Index case: fever ≥38°C plus one respiratory symptom including cough, nasal congestion, runny nose, sore throat or sneezes - Exclusion: no history of ILI among household members in the prior 14 days and who lived with at least two other people at home were recruited for the study. Contact: (1) clinical respiratory illness (CRI) - Two or more respiratory symptoms (cough, nasal congestion, runny no…	-	35% controls used facemasks Post hoc analysis by mask use was conducted to account for compliance bias.	No.	No education but hand washing was encouraged when putting the mask on or taking the mask off.	Research team member performed the random allocation sequence using Mircosoft excel and doctorls enrolled participants randomly into intervention and control arm.s	- Intention to treat analysis did not show statistically significant protection with facemasks. - Facemask use vs. no mask use showed association with clinical infection but not with ILI.	The study indicates a potential benefit of medical masks for source control, but is limited by small sample size and low secondary attack rates. Larger trials are needed to confirm efficacy of medical masks as source control.
Simmerman et al., 2011	2008–2009	Household	Bangkok, Thailand	Total N = 442 households and 1,147 household members.	- 155 index patient families recruited, 110 households excluding co-idex patients analyzed and 291 family members in Hand wash plus mask intervention arm (10 families dropped out). - 155 index patient families recruited, 119 households excluding co-idex patients analyzed and 292 family members in hand wash intervention arm (8 families dropped out) - Index patients were children	- 155 index patient families recruited, 119 households excluding co-idex patients analyzed and 302 family members in control group (5 families dropped out)	Index patient age range from 0 to 15 years.	Household.	Up to 21 days	Cluster	- Control arm: nutritional, physical activity, and smoking cessation education - Handwashing arm: Handwashing education and a handwashing kit, graduated dispenser with standard unscented liquid hand soap - Handwashing with facemask arm: households received handwashing education and the handwashing kit, and a box of 50 standard paper surgical face masks and 20 pediatric face masks: Med-con company…	50 standard paper surgical face masks and 20 pediatric face masks: Med-con company, Thailand #14IN- 20AMB-30IN	-	ILI was defined as fever >38°C and cough or sore throat in the absence of another explanation. - illness <48 hours before respiratory specimens tested positive for influenza by a rapid influenza diagnostic test (RIDT) that was later confirmed by qualitative real-time RT-PCR (rRT-PCR). Exclusion: - Children at high risk for severe influenza complications and those treated with influenza antiviral …	- Index patients used masks 35minutes per day - Parents wore their masks for a median of 153 minutes per day - siblings 17 minutes per day	- 17% control family members used facemasks.	No, measures source control in family members.	Control group received education on smoking cessation, physical activity and nutritional education. Intervention arm received hand washing education or hand washing education with face mask.	Block randomization using a list of blocks.	- No significant association with hand washing or with facemask with handwashing.	Influenza transmission was not reduced by interventions to promote hand washing and face mask use. The result may be attributable to transmission that occurred before the intervention, poor facemask compliance, little difference in handwashing frequency between study groups, and shared sleeping arrangements.
Suess et al., 2012	2009–2010, 2010–2011	Household	Berlin, Germany - 20 study sites in 2009/10 - 12 study sites in 2010/11	Total N = 218 individuals in 84 households.	- Face mask intervention arm: number of households 26, contacts 69. - Face mask with hand hygiene intervention arm: number of households 28, contacts 67. - Index patients were children.	- Control arm: number of households 30, contacts 82.	Index cases were predominantly children over 2 years but under 14 years of age 92-100% per study arm Contacts were predominantly adults median age control = 35, mask arm = 37, and mask and hand hygiene arm 34 years. During year 2009/2010 median age control = 38, mask arm = 35, and mask and hand hygiene arm 35 years. During year 2010/2011.	Household.	Observation period was 8 days Visits to households on days 2, 3, 4, 6 and 8, or on days 3, 4, 6 and 8.	Cluster	- Mask and Hygiene arm: alcohol based hand-rub: SteriliumTM, Bode Chemie, Germany Surgical facemasks in two different sizes, one for children aged younger than 14 years (Child’s Face Mask, Kimberly-Clark, USA) and one for adults (Aérokyn Masques, LCH Medical Products, France) If masks intended for participants younger than 14 years did not fit properly request to wear adult masks instead Proper u…	Surgical facemasks in two different sizes, one for children aged younger than 14 years (Child’s Face Mask, Kimberly-Clark, USA) and one for adults (Aérokyn Masques, LCH Medical Products, France) If masks intended for participants younger than 14 years did not fit properly request to wear adult masks instead.	- Adherence: recorded through questionnaire. - Tolerability of face mask use (intensive hand washing tolerability was not adressed). - During each house hold visit, nasal swab specimens were collected from all household members. - Antiviral medication was given to index patient and secondary cases based on clinical evaluation (independent of study). - If household member developed fever, cough or…	Included households with an influenza positive index case in the absence of further respiratory illness within the preceding 14 days. - Presented at the study site within 2 days of symptom onset. - At least 2 years old. - Index patient was the only household member with respiratory disease within the past 14 days. - Excluded: Individuals who were pregnant. Individuals with severely reduced health…	Adherence measured using questionnaires. Definition 1. Daily adherence (always or mostly) Definition 2. Evaluation of the behavior during the first 5 days after implementation of the intervation (always or mostly). Daily compliance was over 50% in both M and MH. A gradual decline lower lower adherence began around the sixth day of the index patient's illness. Definition for the adherence for hand…	Adherence in controls not reported. Controls wearing masks were excluded from the per protocol analysis.	No, measures source control in family members.	Proper use of intervention was provided together with the intervention.	Random number list with Microsoft excel and divided between three intervention groups	- Household transmission was reduced when implemented within 36 hours - Household transmission was not reduced when implemented after 36 hours - Per protocol analysis showed significant reduction of infections	Authors conclude that the results suggest that household transmission can be reduced by use of non-pharmaceutical interventions when implemented early and used diligently.
