# Supplementary material for: Face masks to prevent transmission of respiratory infections: Systematic review and meta-analysis of randomized controlled trials on face mask use
Source: PLoS One. 2022 Dec 1;17(12):e0271517. doi: 10.1371/journal.pone.0271517 (PMC9714953; doi:10.1371/journal.pone.0271517)
Supplement: S1 File — (ZIP) [file pone.0271517.s009.zip]

Archive with 4 entries (3 files):
- Code/
- Code/Data_facemask_hand_hygiene_inte.csv
- Code/Data_facemask_intervention.csv
- Code/RCode_for_FaceMask_Paper_PlosONE.R
