# Supplementary material for: Face masks to prevent transmission of respiratory infections: Systematic review and meta-analysis of randomized controlled trials on face mask use
Source: PLoS One. 2022 Dec 1;17(12):e0271517. doi: 10.1371/journal.pone.0271517 (PMC9714953; doi:10.1371/journal.pone.0271517)
Supplement: S1 File — (ZIP) [file pone.0271517.s009.zip › Code/Data_facemask_hand_hygiene_inte.csv]

Article	Intervention	Mask_infected	Mask_uninfected	Mask_total	Control_infected	Control_uninfected	Control_total	RR	lnRR	lnRRse	OR	ORlower	ORupper	Adjustment	Liisa Tarkistettu raaka-arvot ja mahdolliset kommentit		LiisaTarkistettu OR ja RR kaavat ja arvot ja mahdolliset kommentit	Liisa Tarkistettu subgroup ja mahdolliset kommentit	Hanna Tarkistettu raaka-arvot ja mahdolliset kommentit	Hanna Tarkistettu OR ja RR kaavat ja arvot ja mahdolliset kommentit	Hanna Tarkistettu subgroup ja mahdolliset kommentit
Suess et al., 2012	FMHH	6	61	67	14	68	82	0.525	-0.645	0.459	0.500	0.160	1.580	Adjusted	x		Hanna: tarkistatko, etta poimin OR arvot oikeasta kohdasta.	x	Correct	Added values for OR
Simmerman et al., 2011	FMHH	51	240	291	26	276	302	2.036	0.711	0.227	2.15	1.27	3.62	Adjusted	x	x	x	x	Correct	Correct
Larson et al., 2010	FMHH	575	363	938	457	447	904	1.213	0.193	0.042	0.82	0.7	0.97	Adjusted	x		x	x	Correct	Reports secondary attack rate rather than pure treatment effect
Cowling et al., 2009	FMHH	18	240	258	14	265	279	1.390	0.330	0.346	2.000	0.570	7.020	Adjusted	x		Hanna onko oikeasta määritelmästä (def 2)	x	Correct	Correct
Aiello et al., 2012	FMHH	31	318	349	51	319	370	0.644	-0.439	0.215	0.610	0.380	0.978	Unadjusted	x		x	x	Correct	Correct
Aiello et al., 2010	FMHH	92	224	316	177	310	487	0.801	-0.222	0.106	0.719	0.530	0.976	Unadjusted	x		x	x	Correct	Correct
Aelami et al,. 2015	FMHH	159	147	306	198	160	358	0.939	-0.062	0.073	0.874	0.644	1.187	Unadjusted	x		x	x	Correct	Correct
