# Supplementary material for: Face masks to prevent transmission of respiratory infections: Systematic review and meta-analysis of randomized controlled trials on face mask use
Source: PLoS One. 2022 Dec 1;17(12):e0271517. doi: 10.1371/journal.pone.0271517 (PMC9714953; doi:10.1371/journal.pone.0271517)
Supplement: S1 File — (ZIP) [file pone.0271517.s009.zip › Code/Data_facemask_intervention.csv]

reference number	Article	Mask_group_infected	Mask_group_uninfected	Control_infected	Control_uninfected	Mask_group_total	Control_total	OR	ORlower	ORupper	Adjustment	Adjusted for	Adults_only	Adults and children	Population	Setting	Non-compliance_in_treatment	Controls_Used_Mask	Includes_Source_Control	RR	lnRR	lnRRse
35	Abaluck et al., 2021	13307	165015	13853	150008	178322	163861	0.908	0.829	0.995	Adjusted	Controlling for fixed effects for each pair of control-treatment villages. In the tables, we report results with and without additional controls for baseline symptoms and mask-wearing rates.	Yes	No	General population	Community setting	Yes	No	Yes	0.883	-0.125	0.012
14	Abdin et al., 2005							0.970	0.730	1.280	Unadjusted		Yes	No	Pilgrimage	Community setting	NA	Yes	Yes
39	Aelami et al., 2015	159	147	198	160	306	358	0.874	0.644	1.187	Unadjusted	.	NA	NA	Pilgrimage	Community setting	NA	NA	NA	0.939	-0.062	0.073
15	Aiello et al., 2010	191	472	177	310	663	487	0.709	0.552	0.910	Unadjusted	.	Yes	No	University residents	Community setting	NA	NA	Yes	0.793	-0.232	0.086
16	Aiello et al., 2012	77	664	51	319	741	370	0.725	0.497	1.059	Unadjusted	.	Yes	No	University residents	Community setting	No	No	Yes	0.754	-0.283	0.169
17	Alfelali et al., 2020	354	2845	322	2817	3199	3139	1.089	0.928	1.277	Unadjusted	.	Yes	No	Pilgrimage	Community setting	Yes	Yes	Yes	1.079	0.076	0.073
26	Barasheed et al., 2014	11	25	28	25	36	53	0.393	0.161	0.958	Unadjusted	.	Yes	No	Pilgrimage	Community setting	No	Yes	No	0.578	-0.548	0.283
18	Bundgaard et al., 2020	42	2350	53	2417	2392	2470	0.815	0.542	1.227	Unadjusted	.	Yes	No	General population	Community setting	No	No	No	0.818	-0.201	0.205
27	Canini et al., 2010	24	124	25	133	148	158	0.990	0.510	1.930	Adjusted	Covariates not specified: "multivariate-adjusted association between the intervention and the outcomes"	No	Yes	Household	Non-community setting	No	No	Yes	1.025	0.025	0.262
19	Cowling et al., 2008	5	56	8	197	61	205	2.000	0.570	7.020	Adjusted	adjusted for age, sex, influenza vaccination history and the age and sex of the corresponding index subject	No	Yes	Household	Non-community setting	Yes	Yes	Yes	2.100	0.742	0.551
20	Cowling et al., 2009	18	240	14	265	258	279	1.680	0.680	4.150	Adjusted	adjusted for age, sex, and vaccination history of the concat, and age, sex and antiviral use of the index patience.	No	Yes	Household	Non-community setting	Yes	Yes	Yes	1.390	0.330	0.346
28	Jacobs et et al., 2009	1	16	1	14	17	15	0.875	0.050	15.327	Unadjusted	.	Yes	No	Hospitals	Non-community setting	No	No	No	0.882	-0.125	1.369
21	Larson et al., 2010	575	363	457	447	938	904	0.820	0.700	0.970	Adjusted	Vaccination status, gender, age, place of birth (in or outside the U.S.), education level, number of hours spent outside the home per week (,10, 11–20, 21–40, .40), occupation (homemaker or unemployed vs. other employment), chronic respiratory illness such as asthma (yes/no), number of children in household, level of compliance with symptom reporting ($75% or ,75% of time), season (winter/ summer…	No	Yes	Household	Non-community setting	Yes	No	Yes	1.213	0.193	0.042
22	MacIntyre et al., 2009	33	153	16	84	186	100	1.132	0.589	2.177	Unadjusted	.	No	Yes	Household	Non-community setting	Yes	N/A	No	1.109	0.103	0.278
30	MacIntyre et al., 2015	14	1135	3	455	1149	458	1.871	0.535	6.541	Unadjusted	.	Yes	No	Hospitals	Non-community setting	No	Yes	No	1.860	0.621	0.634
23	MacIntyre et al., 2016	1	301	3	292	302	295	0.323	0.033	3.127	Unadjusted	.	No	Yes	Household	Non-community setting	No	Yes	Yes	0.326	-1.122	1.152
25	Simmerman et al., 2011	51	240	26	276	291	302	2.150	1.270	3.620	Adjusted	Within-household correlation.	No	Yes	Household	Non-community setting	Yes	Yes	Yes	2.036	0.711	0.227
24	Suess et al., 2012	12	124	14	68	136	82	0.550	0.220	1.400	Adjusted	age, sex, timely therapy of the index person, vaccination of household contacts, time spent at home	No	Yes	Household	Non-community setting	Yes	No	Yes	0.517	-0.660	0.368
	Total	14875	174270	15249	158287	189145	173536
